# Supplementary material for: COVID-19 and Cancer Patients in the Second Year of the Pandemic: Investigating Treatment Impact, Information Sources, and COVID-19-Related Knowledge, Attitudes and Practices
Source: Curr Oncol. 2022 Nov 18;29(11):8917–36. doi: 10.3390/curroncol29110701 (PMC9689213; doi:10.3390/curroncol29110701)
Supplement: Supplementary file 1 [file curroncol-29-00701-s001.zip]

Archive with 1 entries (1 files):
- curroncol-1986648-supplementary.pdf
